# Supplementary material for: High resolution multibeam and hydrodynamic datasets of tidal channels and inlets of the Venice Lagoon
Source: Sci Data. 2017 Sep 5;4:170121. doi: 10.1038/sdata.2017.121 (PMC5584395; doi:10.1038/sdata.2017.121)
Supplement: Supplementary file 1 [file sdata2017121-isa1.zip]

Archive with 3 entries (3 files):
- i_Investigation.txt
- s_study_Madricardo.txt
- a_assay_Madricardo.txt
