# Supplementary material for: High resolution multibeam and hydrodynamic datasets of tidal channels and inlets of the Venice Lagoon
Source: Sci Data. 2017 Sep 5;4:170121. doi: 10.1038/sdata.2017.121 (PMC5584395; doi:10.1038/sdata.2017.121)
Supplement: Supplementary file 1 [file sdata2017121-isa1.zip › i_Investigation.txt]

# Investigation File generated for Scientific Data with Investigation File Authoring Tool version 0.1.0 on 27/07/2017 - This metadata file is CC0
ONTOLOGY SOURCE REFERENCE
Term Source Name	GAZ	OBI	ERO	ENVO
Term Source File	http://data.bioontology.org/ontologies/GAZ	http://data.bioontology.org/ontologies/OBI	http://data.bioontology.org/ontologies/ERO	http://data.bioontology.org/ontologies/ENVO
Term Source Version	$Revision: 1.512 $	2014-08-18	2013-08-02	
Term Source Description	Gazetteer	Ontology for Biomedical Investigations	Eagle-I Research Resource Ontology	Environment Ontology
INVESTIGATION
Investigation Identifier
Investigation Title
Investigation Description
Investigation Submission Date
Investigation Public Release Date
INVESTIGATION PUBLICATIONS
Investigation PubMed ID
Investigation Publication DOI
Investigation Publication Author List
Investigation Publication Title
Investigation Publication Status
Investigation Publication Status Term Accession Number
Investigation Publication Status Term Source REF
INVESTIGATION CONTACTS
Investigation Person Last Name
Investigation Person Mid Initials
Investigation Person First Name
Investigation Person Address
Investigation Person Phone
Investigation Person Fax
Investigation Person Email
Investigation Person Affiliation
Investigation Person Roles
Investigation Person Roles Term Accession Number
Investigation Person Roles Term Source REF
STUDY
Study Identifier	10.1038/sdata.2017.121
Study Title	High resolution multibeam and hydrodynamic datasets of tidal channels and inlets of the Venice Lagoon
Study Submission Date	08/12/2016
Study Public Release Date	05/09/2017
Study Description	http://www.nature.com/articles/sdata2017121#abstract
Study File Name	s_study_Madricardo.txt
Comment[Subject Keywords]	/;//;/;//
Comment[Manuscript Licence]	CC BY-4.0
Comment[Experimental Metadata Licence]	CC0
Comment[Supplementary Information File Name]	
Comment[Supplementary Information File Type]	x-zip-compressed
Comment[Supplementary Information File URL]	http://www.nature.com/articles/sdata2017121#supplementary-information
Comment[Data Repository]	Marine Geosciences Data System;Marine Geosciences Data System;PANGAEA
Comment[Data Record Accession]	doi:10.1594/IEDA/323605;doi:10.1594/IEDA/323853;doi:10.1594/PANGAEA.867918
Comment[Data Record URI]	https://doi.org/10.1594/IEDA/323605;https://doi.org/10.1594/IEDA/323853;https://doi.org/10.1594/PANGAEA.867918
STUDY DESIGN DESCRIPTORS
Study Design Type	time series design	observation design	data integration objective
Study Design Type Term Accession Number	OBI:0500020	OBI:0300311	ERO:0100092
Study Design Type Term Source REF	OBI	OBI	ERO
STUDY PUBLICATIONS
Study PubMed ID
Study Publication DOI
Study Publication Author List
Study Publication Title
Study Publication Status
Study Publication Status Term Accession Number
Study Publication Status Term Source REF
STUDY FACTORS
Study Factor Name
Study Factor Type
Study Factor Type Term Accession Number
Study Factor Type Term Source REF
STUDY ASSAYS
Study Assay Measurement Type	channel of a watercourse
Study Assay Measurement Type Term Accession Number	ENVO:00000395
Study Assay Measurement Type Term Source REF	ENVO
Study Assay Technology Type	data acquisition system
Study Assay Technology Type Term Accession Number	ERO:0000948
Study Assay Technology Type Term Source REF	ERO
Study Assay Technology Platform	""
Study Assay File Name	a_assay_Madricardo.txt
STUDY PROTOCOLS
Study Protocol Name	Multibeam data acquisition	Multibeam data processing	Hydrodynamic model	Computation of the water levels and currents
Study Protocol Type	data acquisition	information processor function	computational modeling technique	information processor function
Study Protocol Type Term Accession Number	ERO:0000387	OBI:0000392	ERO:0001251	OBI:0000392
Study Protocol Type Term Source REF	ERO	OBI	ERO	OBI
Study Protocol Description				
Study Protocol URI	""	""	""	""
Study Protocol Version				
Study Protocol Parameters Name	""	""	""	""
Study Protocol Parameters Name Term Accession Number	""	""	""	""
Study Protocol Parameters Name Term Source REF	""	""	""	""
Study Protocol Components Name	""	""	""	""
Study Protocol Components Type	""	""	""	""
Study Protocol Components Type Term Accession Number	""	""	""	""
Study Protocol Components Type Term Source REF	""	""	""	""
STUDY CONTACTS
Study Person Last Name	Madricardo	Foglini	Kruss	Ferrarin	Pizzeghello	Murri	Rossi	Bajo	Bellafiore	Campiani	Fogarin	Grande	Janowski	Keppel	Leidi	Lorenzetti	Maicu	Maselli	Mercorella	Montereale Gavazzi	Minuzzo	Pellegrini	Petrizzo	Prampolini	Remia	Rizzetto	Rovere	Sarretta	Sigovini	Sinapi	Umgiesser	Trincardi
Study Person First Name	Fantina	Federica	Aleksandra	Christian	Nicola Marco	Chiara	Monica	Marco	Debora	Elisabetta	Stefano	Valentina	Lukasz	Erica	Elisa	Giuliano	Francesco	Vittorio	Alessandra	Giacomo	Tiziano	Claudio	Antonio	Mariacristina	Alessandro	Federica	Marzia	Alessandro	Marco	Luigi	Georg	Fabio
Study Person Mid Initials																																
Study Person Email	fantina.madricardo@ismar.cnr.it	""	""	""	""	""	""	""	""	""	""	""	""	""	""	""	""	""	""	""	""	""	""	""	""	""	""	""	""	""	""	fabio.trincardi@ismar.cnr.it
Study Person Phone																																
Study Person Fax																																
Study Person Address																																
Study Person Affiliation	Consiglio Nazionale delle Ricerche, Istituto di Scienze Marine (CNR-ISMAR), Venezia, Castello 2737/f, Venice 30122, Italy	Consiglio Nazionale delle Ricerche, Istituto di Scienze Marine (CNR-ISMAR), Bologna, Via Gobetti, 101, Bologna 40129, Italy	Consiglio Nazionale delle Ricerche, Istituto di Scienze Marine (CNR-ISMAR), Venezia, Castello 2737/f, Venice 30122, Italy	Consiglio Nazionale delle Ricerche, Istituto di Scienze Marine (CNR-ISMAR), Venezia, Castello 2737/f, Venice 30122, Italy	Istituto Idrografico della Marina, Passo all’Osservatorio 4, Genova 16134, Italy	Istituto Idrografico della Marina, Passo all’Osservatorio 4, Genova 16134, Italy	Istituto Idrografico della Marina, Passo all’Osservatorio 4, Genova 16134, Italy	Consiglio Nazionale delle Ricerche, Istituto di Scienze Marine (CNR-ISMAR), Venezia, Castello 2737/f, Venice 30122, Italy	Consiglio Nazionale delle Ricerche, Istituto di Scienze Marine (CNR-ISMAR), Venezia, Castello 2737/f, Venice 30122, Italy	Consiglio Nazionale delle Ricerche, Istituto di Scienze Marine (CNR-ISMAR), Bologna, Via Gobetti, 101, Bologna 40129, Italy	Consiglio Nazionale delle Ricerche, Istituto di Scienze Marine (CNR-ISMAR), Venezia, Castello 2737/f, Venice 30122, Italy	Consiglio Nazionale delle Ricerche, Istituto di Scienze Marine (CNR-ISMAR), Bologna, Via Gobetti, 101, Bologna 40129, Italy	Institute of Oceanography, University of Gdansk, al. Marszalka Pilsudskiego 46, Gdynia 81-378, Poland	Consiglio Nazionale delle Ricerche, Istituto di Scienze Marine (CNR-ISMAR), Venezia, Castello 2737/f, Venice 30122, Italy	Consiglio Nazionale delle Ricerche, Istituto di Scienze Marine (CNR-ISMAR), Bologna, Via Gobetti, 101, Bologna 40129, Italy	Consiglio Nazionale delle Ricerche, Istituto di Scienze Marine (CNR-ISMAR), Venezia, Castello 2737/f, Venice 30122, Italy	Consiglio Nazionale delle Ricerche, Istituto di Scienze Marine (CNR-ISMAR), Venezia, Castello 2737/f, Venice 30122, Italy	Consiglio Nazionale delle Ricerche, Istituto di Scienze Marine (CNR-ISMAR), Bologna, Via Gobetti, 101, Bologna 40129, Italy	Consiglio Nazionale delle Ricerche, Istituto di Scienze Marine (CNR-ISMAR), Bologna, Via Gobetti, 101, Bologna 40129, Italy	Consiglio Nazionale delle Ricerche, Istituto di Scienze Marine (CNR-ISMAR), Venezia, Castello 2737/f, Venice 30122, Italy	Consiglio Nazionale delle Ricerche, Istituto di Scienze Marine (CNR-ISMAR), Venezia, Castello 2737/f, Venice 30122, Italy	Consiglio Nazionale delle Ricerche, Istituto di Scienze Marine (CNR-ISMAR), Bologna, Via Gobetti, 101, Bologna 40129, Italy	Consiglio Nazionale delle Ricerche, Istituto di Scienze Marine (CNR-ISMAR), Venezia, Castello 2737/f, Venice 30122, Italy	Consiglio Nazionale delle Ricerche, Istituto di Scienze Marine (CNR-ISMAR), Bologna, Via Gobetti, 101, Bologna 40129, Italy	Consiglio Nazionale delle Ricerche, Istituto di Scienze Marine (CNR-ISMAR), Bologna, Via Gobetti, 101, Bologna 40129, Italy	Consiglio Nazionale delle Ricerche, Istituto di Scienze Marine (CNR-ISMAR), Venezia, Castello 2737/f, Venice 30122, Italy	Consiglio Nazionale delle Ricerche, Istituto di Scienze Marine (CNR-ISMAR), Bologna, Via Gobetti, 101, Bologna 40129, Italy	Consiglio Nazionale delle Ricerche, Istituto di Scienze Marine (CNR-ISMAR), Venezia, Castello 2737/f, Venice 30122, Italy	Consiglio Nazionale delle Ricerche, Istituto di Scienze Marine (CNR-ISMAR), Venezia, Castello 2737/f, Venice 30122, Italy	Istituto Idrografico della Marina, Passo all’Osservatorio 4, Genova 16134, Italy	Consiglio Nazionale delle Ricerche, Istituto di Scienze Marine (CNR-ISMAR), Venezia, Castello 2737/f, Venice 30122, Italy	Consiglio Nazionale delle Ricerche, Istituto di Scienze Marine (CNR-ISMAR), Venezia, Castello 2737/f, Venice 30122, Italy
Study Person Roles																																
Study Person Roles Term Accession Number																																
Study Person Roles Term Source REF																																
Comment[Study Person ORCID]													0000-0003-2103-9230																			
Comment[Funder]																																
Comment[FundRef ID]																																
Comment[Funder Term Source REF]																																
Comment[Grant Identifier]																																
