# Supplementary material for: High resolution multibeam and hydrodynamic datasets of tidal channels and inlets of the Venice Lagoon
Source: Sci Data. 2017 Sep 5;4:170121. doi: 10.1038/sdata.2017.121 (PMC5584395; doi:10.1038/sdata.2017.121)
Supplement: Supplementary file 1 [file sdata2017121-isa1.zip › s_study_Madricardo.txt]

Source Name	Comment[source data URL]	Characteristics[geographical location]	Term Source REF	Term Accession Number	Characteristics[environment type]	Term Source REF	Term Accession Number	Protocol REF	Comment[data collection time period]	Comment[data type]	Sample Name
Collected by Kosnberg EM2040 Processed by CARIS HIPS and SIPS	http://get.iedadata.org/doi/323605	Venetian Lagoon	GAZ	GAZ:00042039	tidal watercourse	ENVO	ENVO:00000412	Multibeam data acquisition	2013-05/2013-12	Multi Beam Bathymetry	Lagune2013_01week_05m.asc
Collected by Kosnberg EM2040 Processed by CARIS HIPS and SIPS	http://get.iedadata.org/doi/323605	Venetian Lagoon	GAZ	GAZ:00042039	tidal watercourse	ENVO	ENVO:00000412	Multibeam data acquisition	2013-05/2013-12	Multi Beam Bathymetry	Lagune2013_02week_05m.asc
Collected by Kosnberg EM2040 Processed by CARIS HIPS and SIPS	http://get.iedadata.org/doi/323605	Venetian Lagoon	GAZ	GAZ:00042039	tidal watercourse	ENVO	ENVO:00000412	Multibeam data acquisition	2013-05/2013-12	Multi Beam Bathymetry	Lagune2013_03week_05m.asc
Collected by Kosnberg EM2040 Processed by CARIS HIPS and SIPS	http://get.iedadata.org/doi/323605	Venetian Lagoon	GAZ	GAZ:00042039	tidal watercourse	ENVO	ENVO:00000412	Multibeam data acquisition	2013-05/2013-12	Multi Beam Bathymetry	Lagune2013_04week_05m.asc
Collected by Kosnberg EM2040 Processed by CARIS HIPS and SIPS	http://get.iedadata.org/doi/323605	Venetian Lagoon	GAZ	GAZ:00042039	tidal watercourse	ENVO	ENVO:00000412	Multibeam data acquisition	2013-05/2013-12	Multi Beam Bathymetry	Lagune2013_05week_05m.asc
Collected by Kosnberg EM2040 Processed by CARIS HIPS and SIPS	http://get.iedadata.org/doi/323605	Venetian Lagoon	GAZ	GAZ:00042039	tidal watercourse	ENVO	ENVO:00000412	Multibeam data acquisition	2013-05/2013-12	Multi Beam Bathymetry	Lagune2013_06week_05m.asc
Collected by Kosnberg EM2040 Processed by CARIS HIPS and SIPS	http://get.iedadata.org/doi/323605	Venetian Lagoon	GAZ	GAZ:00042039	tidal watercourse	ENVO	ENVO:00000412	Multibeam data acquisition	2013-05/2013-12	Multi Beam Bathymetry	Lagune2013_07week_05m.asc
Collected by Kosnberg EM2040 Processed by CARIS HIPS and SIPS	http://get.iedadata.org/doi/323605	Venetian Lagoon	GAZ	GAZ:00042039	tidal watercourse	ENVO	ENVO:00000412	Multibeam data acquisition	2013-05/2013-12	Multi Beam Bathymetry	Lagune2013_08week_05m.asc
Collected by Kosnberg EM2040 Processed by CARIS HIPS and SIPS	http://get.iedadata.org/doi/323605	Venetian Lagoon	GAZ	GAZ:00042039	tidal watercourse	ENVO	ENVO:00000412	Multibeam data acquisition	2013-05/2013-12	Multi Beam Bathymetry	Lagune2013_09week_05m.asc
Collected by Kosnberg EM2040 Processed by CARIS HIPS and SIPS	http://get.iedadata.org/doi/323605	Venetian Lagoon	GAZ	GAZ:00042039	tidal watercourse	ENVO	ENVO:00000412	Multibeam data acquisition	2013-05/2013-12	Multi Beam Bathymetry	Lagune2013_10week_05m.asc
Collected by Kosnberg EM2040 Processed by CARIS HIPS and SIPS	http://get.iedadata.org/doi/323605	Venetian Lagoon	GAZ	GAZ:00042039	tidal watercourse	ENVO	ENVO:00000412	Multibeam data acquisition	2013-05/2013-12	Multi Beam Bathymetry	Lagune2013_11week_05m.asc
Collected by Kosnberg EM2040 Processed by CARIS HIPS and SIPS	http://get.iedadata.org/doi/323605	Venetian Lagoon	GAZ	GAZ:00042039	tidal watercourse	ENVO	ENVO:00000412	Multibeam data acquisition	2013-05/2013-12	Multi Beam Bathymetry	Lagune2013_12week_05m.asc
Collected by Kosnberg EM2040 Processed by CARIS HIPS and SIPS	http://get.iedadata.org/doi/323605	Venetian Lagoon	GAZ	GAZ:00042039	tidal watercourse	ENVO	ENVO:00000412	Multibeam data acquisition	2013-05/2013-12	Multi Beam Bathymetry	Lagune2013_14week_05m.asc
Collected by Kosnberg EM2040 Processed by CARIS HIPS and SIPS	http://get.iedadata.org/doi/323605	Venetian Lagoon	GAZ	GAZ:00042039	tidal watercourse	ENVO	ENVO:00000412	Multibeam data acquisition	2013-05/2013-12	Multi Beam Bathymetry	Lagune2013_15week_05m.asc
Collected by Kosnberg EM2040 Processed by CARIS HIPS and SIPS	http://get.iedadata.org/doi/323605	Venetian Lagoon	GAZ	GAZ:00042039	tidal watercourse	ENVO	ENVO:00000412	Multibeam data acquisition	2013-05/2013-12	Multi Beam Bathymetry	Lagune2013_16week_05m.asc
Collected by Kosnberg EM2040 Processed by CARIS HIPS and SIPS	http://get.iedadata.org/doi/323605	Venetian Lagoon	GAZ	GAZ:00042039	tidal watercourse	ENVO	ENVO:00000412	Multibeam data acquisition	2013-05/2013-12	Multi Beam Bathymetry	Lagune2013_17week_05m.asc
Collected by Kosnberg EM2040 Processed by CARIS HIPS and SIPS	http://get.iedadata.org/doi/323853	Venetian Lagoon	GAZ	GAZ:00042039	tidal watercourse	ENVO	ENVO:00000412	Multibeam data acquisition	2013-05/2013-12	Backscatter Intensity	Lagune2013_Backscatter05_Week3.tif
Collected by Kosnberg EM2040 Processed by CARIS HIPS and SIPS	http://get.iedadata.org/doi/323853	Venetian Lagoon	GAZ	GAZ:00042039	tidal watercourse	ENVO	ENVO:00000412	Multibeam data acquisition	2013-05/2013-12	Backscatter Intensity	Lagune2013_Backscatter05_Week4.tif
Collected by Kosnberg EM2040 Processed by CARIS HIPS and SIPS	http://get.iedadata.org/doi/323853	Venetian Lagoon	GAZ	GAZ:00042039	tidal watercourse	ENVO	ENVO:00000412	Multibeam data acquisition	2013-05/2013-12	Backscatter Intensity	Lagune2013_Backscatter05_Week5.tif
Collected by Kosnberg EM2040 Processed by CARIS HIPS and SIPS	http://get.iedadata.org/doi/323853	Venetian Lagoon	GAZ	GAZ:00042039	tidal watercourse	ENVO	ENVO:00000412	Multibeam data acquisition	2013-05/2013-12	Backscatter Intensity	Lagune2013_Backscatter05_Week6.tif
Collected by Kosnberg EM2040 Processed by CARIS HIPS and SIPS	http://get.iedadata.org/doi/323853	Venetian Lagoon	GAZ	GAZ:00042039	tidal watercourse	ENVO	ENVO:00000412	Multibeam data acquisition	2013-05/2013-12	Backscatter Intensity	Lagune2013_Backscatter05_Week7.tif
Collected by Kosnberg EM2040 Processed by CARIS HIPS and SIPS	http://get.iedadata.org/doi/323853	Venetian Lagoon	GAZ	GAZ:00042039	tidal watercourse	ENVO	ENVO:00000412	Multibeam data acquisition	2013-05/2013-12	Backscatter Intensity	Lagune2013_Backscatter05_Week9.tif
Collected by Kosnberg EM2040 Processed by CARIS HIPS and SIPS	http://get.iedadata.org/doi/323853	Venetian Lagoon	GAZ	GAZ:00042039	tidal watercourse	ENVO	ENVO:00000412	Multibeam data acquisition	2013-05/2013-12	Backscatter Intensity	Lagune2013_Backscatter05_Week10.tif
Collected by Kosnberg EM2040 Processed by CARIS HIPS and SIPS	http://get.iedadata.org/doi/	Venetian Lagoon	GAZ	GAZ:00042039	tidal watercourse	ENVO	ENVO:00000412	Multibeam data acquisition	2013-05/2013-12	Backscatter Intensity	Lagune2013_Backscatter05_Week16.tif
Computed by the hydrodynamic model SHYFEM	https://doi.pangaea.de/10.1594/PANGAEA.867918	Venetian Lagoon	GAZ	GAZ:00042039	tidal watercourse	ENVO	ENVO:00000412	Multibeam data acquisition	2013-05/2013-12	Flood velocity	SHYFEM_venice_flood.nc
Computed by the hydrodynamic model SHYFEM	https://doi.pangaea.de/10.1594/PANGAEA.867918	Venetian Lagoon	GAZ	GAZ:00042039	tidal watercourse	ENVO	ENVO:00000412	Multibeam data acquisition	2013-05/2013-12	Ebb velocity	SHYFEM_venice_ebb.nc
Computed by the hydrodynamic model SHYFEM as mean of the year 2014 simulation	https://doi.pangaea.de/10.1594/PANGAEA.867918	Venetian Lagoon	GAZ	GAZ:00042039	tidal watercourse	ENVO	ENVO:00000412	Multibeam data acquisition	2013-05/2013-12	Residual velocity	SHYFEM_venice_residual.nc
