# Supplementary material for: High resolution multibeam and hydrodynamic datasets of tidal channels and inlets of the Venice Lagoon
Source: Sci Data. 2017 Sep 5;4:170121. doi: 10.1038/sdata.2017.121 (PMC5584395; doi:10.1038/sdata.2017.121)
Supplement: Supplementary file 1 [file sdata2017121-isa1.zip › a_assay_Madricardo.txt]

Sample Name	Protocol REF	Assay Name	Raw Data File	Comment[Data Repository]	Comment[Data Record Accession]	Comment[Data Record URI]	Protocol REF	Protocol REF	Derived Data File	Comment[Data Repository]	Comment[Data Record Accession]	Comment[Data Record URI]
Lagune2013_01week_05m.asc	Multibeam data processing	Lagune2013_01week_05m.asc	VenetianLagoon_Bathymetry Bathymetry	Marine Geosciences Data System	doi:10.1594/IEDA/323605	https://doi.org/10.1594/IEDA/323605	Hydrodynamic model	Computation of the water levels and currents	SHYFEM_venice.zip	PANGAEA	doi:10.1594/PANGAEA.867918	https://doi.org/10.1594/PANGAEA.867918
Lagune2013_02week_05m.asc	Multibeam data processing	Lagune2013_02week_05m.asc	VenetianLagoon_Bathymetry Bathymetry	Marine Geosciences Data System	doi:10.1594/IEDA/323605	https://doi.org/10.1594/IEDA/323605	Hydrodynamic model	Computation of the water levels and currents	SHYFEM_venice.zip	PANGAEA	doi:10.1594/PANGAEA.867918	https://doi.org/10.1594/PANGAEA.867918
Lagune2013_03week_05m.asc	Multibeam data processing	Lagune2013_03week_05m.asc	VenetianLagoon_Bathymetry Bathymetry	Marine Geosciences Data System	doi:10.1594/IEDA/323605	https://doi.org/10.1594/IEDA/323605	Hydrodynamic model	Computation of the water levels and currents	SHYFEM_venice.zip	PANGAEA	doi:10.1594/PANGAEA.867918	https://doi.org/10.1594/PANGAEA.867918
Lagune2013_04week_05m.asc	Multibeam data processing	Lagune2013_04week_05m.asc	VenetianLagoon_Bathymetry Bathymetry	Marine Geosciences Data System	doi:10.1594/IEDA/323605	https://doi.org/10.1594/IEDA/323605	Hydrodynamic model	Computation of the water levels and currents	SHYFEM_venice.zip	PANGAEA	doi:10.1594/PANGAEA.867918	https://doi.org/10.1594/PANGAEA.867918
Lagune2013_05week_05m.asc	Multibeam data processing	Lagune2013_05week_05m.asc	VenetianLagoon_Bathymetry Bathymetry	Marine Geosciences Data System	doi:10.1594/IEDA/323605	https://doi.org/10.1594/IEDA/323605	Hydrodynamic model	Computation of the water levels and currents	SHYFEM_venice.zip	PANGAEA	doi:10.1594/PANGAEA.867918	https://doi.org/10.1594/PANGAEA.867918
Lagune2013_06week_05m.asc	Multibeam data processing	Lagune2013_06week_05m.asc	VenetianLagoon_Bathymetry Bathymetry	Marine Geosciences Data System	doi:10.1594/IEDA/323605	https://doi.org/10.1594/IEDA/323605	Hydrodynamic model	Computation of the water levels and currents	SHYFEM_venice.zip	PANGAEA	doi:10.1594/PANGAEA.867918	https://doi.org/10.1594/PANGAEA.867918
Lagune2013_07week_05m.asc	Multibeam data processing	Lagune2013_07week_05m.asc	VenetianLagoon_Bathymetry Bathymetry	Marine Geosciences Data System	doi:10.1594/IEDA/323605	https://doi.org/10.1594/IEDA/323605	Hydrodynamic model	Computation of the water levels and currents	SHYFEM_venice.zip	PANGAEA	doi:10.1594/PANGAEA.867918	https://doi.org/10.1594/PANGAEA.867918
Lagune2013_08week_05m.asc	Multibeam data processing	Lagune2013_08week_05m.asc	VenetianLagoon_Bathymetry Bathymetry	Marine Geosciences Data System	doi:10.1594/IEDA/323605	https://doi.org/10.1594/IEDA/323605	Hydrodynamic model	Computation of the water levels and currents	SHYFEM_venice.zip	PANGAEA	doi:10.1594/PANGAEA.867918	https://doi.org/10.1594/PANGAEA.867918
Lagune2013_09week_05m.asc	Multibeam data processing	Lagune2013_09week_05m.asc	VenetianLagoon_Bathymetry Bathymetry	Marine Geosciences Data System	doi:10.1594/IEDA/323605	https://doi.org/10.1594/IEDA/323605	Hydrodynamic model	Computation of the water levels and currents	SHYFEM_venice.zip	PANGAEA	doi:10.1594/PANGAEA.867918	https://doi.org/10.1594/PANGAEA.867918
Lagune2013_10week_05m.asc	Multibeam data processing	Lagune2013_10week_05m.asc	VenetianLagoon_Bathymetry Bathymetry	Marine Geosciences Data System	doi:10.1594/IEDA/323605	https://doi.org/10.1594/IEDA/323605	Hydrodynamic model	Computation of the water levels and currents	SHYFEM_venice.zip	PANGAEA	doi:10.1594/PANGAEA.867918	https://doi.org/10.1594/PANGAEA.867918
Lagune2013_11week_05m.asc	Multibeam data processing	Lagune2013_11week_05m.asc	VenetianLagoon_Bathymetry Bathymetry	Marine Geosciences Data System	doi:10.1594/IEDA/323605	https://doi.org/10.1594/IEDA/323605	Hydrodynamic model	Computation of the water levels and currents	SHYFEM_venice.zip	PANGAEA	doi:10.1594/PANGAEA.867918	https://doi.org/10.1594/PANGAEA.867918
Lagune2013_12week_05m.asc	Multibeam data processing	Lagune2013_12week_05m.asc	VenetianLagoon_Bathymetry Bathymetry	Marine Geosciences Data System	doi:10.1594/IEDA/323605	https://doi.org/10.1594/IEDA/323605	Hydrodynamic model	Computation of the water levels and currents	SHYFEM_venice.zip	PANGAEA	doi:10.1594/PANGAEA.867918	https://doi.org/10.1594/PANGAEA.867918
Lagune2013_14week_05m.asc	Multibeam data processing	Lagune2013_14week_05m.asc	VenetianLagoon_Bathymetry Bathymetry	Marine Geosciences Data System	doi:10.1594/IEDA/323605	https://doi.org/10.1594/IEDA/323605	Hydrodynamic model	Computation of the water levels and currents	SHYFEM_venice.zip	PANGAEA	doi:10.1594/PANGAEA.867918	https://doi.org/10.1594/PANGAEA.867918
Lagune2013_15week_05m.asc	Multibeam data processing	Lagune2013_15week_05m.asc	VenetianLagoon_Bathymetry Bathymetry	Marine Geosciences Data System	doi:10.1594/IEDA/323605	https://doi.org/10.1594/IEDA/323605	Hydrodynamic model	Computation of the water levels and currents	SHYFEM_venice.zip	PANGAEA	doi:10.1594/PANGAEA.867918	https://doi.org/10.1594/PANGAEA.867918
Lagune2013_16week_05m.asc	Multibeam data processing	Lagune2013_16week_05m.asc	VenetianLagoon_Bathymetry Bathymetry	Marine Geosciences Data System	doi:10.1594/IEDA/323605	https://doi.org/10.1594/IEDA/323605	Hydrodynamic model	Computation of the water levels and currents	SHYFEM_venice.zip	PANGAEA	doi:10.1594/PANGAEA.867918	https://doi.org/10.1594/PANGAEA.867918
Lagune2013_17week_05m.asc	Multibeam data processing	Lagune2013_17week_05m.asc	VenetianLagoon_Bathymetry Bathymetry	Marine Geosciences Data System	doi:10.1594/IEDA/323605	https://doi.org/10.1594/IEDA/323605	Hydrodynamic model	Computation of the water levels and currents	SHYFEM_venice.zip	PANGAEA	doi:10.1594/PANGAEA.867918	https://doi.org/10.1594/PANGAEA.867918
Lagune2013_Backscatter05_Week3.tif	Multibeam data processing	Lagune2013_Backscatter05_Week3.tif	VenetianLagoon_Bathymetry Backscatter:Acoustic	Marine Geosciences Data System	doi:10.1594/IEDA/323853	https://doi.org/10.1594/IEDA/323853	Hydrodynamic model	Computation of the water levels and currents	SHYFEM_venice.zip	PANGAEA	doi:10.1594/PANGAEA.867918	https://doi.org/10.1594/PANGAEA.867918
Lagune2013_Backscatter05_Week4.tif	Multibeam data processing	Lagune2013_Backscatter05_Week4.tif	VenetianLagoon_Bathymetry Backscatter:Acoustic	Marine Geosciences Data System	doi:10.1594/IEDA/323853	https://doi.org/10.1594/IEDA/323853	Hydrodynamic model	Computation of the water levels and currents	SHYFEM_venice.zip	PANGAEA	doi:10.1594/PANGAEA.867918	https://doi.org/10.1594/PANGAEA.867918
Lagune2013_Backscatter05_Week5.tif	Multibeam data processing	Lagune2013_Backscatter05_Week5.tif	VenetianLagoon_Bathymetry Backscatter:Acoustic	Marine Geosciences Data System	doi:10.1594/IEDA/323853	https://doi.org/10.1594/IEDA/323853	Hydrodynamic model	Computation of the water levels and currents	SHYFEM_venice.zip	PANGAEA	doi:10.1594/PANGAEA.867918	https://doi.org/10.1594/PANGAEA.867918
Lagune2013_Backscatter05_Week6.tif	Multibeam data processing	Lagune2013_Backscatter05_Week6.tif	VenetianLagoon_Bathymetry Backscatter:Acoustic	Marine Geosciences Data System	doi:10.1594/IEDA/323853	https://doi.org/10.1594/IEDA/323853	Hydrodynamic model	Computation of the water levels and currents	SHYFEM_venice.zip	PANGAEA	doi:10.1594/PANGAEA.867918	https://doi.org/10.1594/PANGAEA.867918
Lagune2013_Backscatter05_Week7.tif	Multibeam data processing	Lagune2013_Backscatter05_Week7.tif	VenetianLagoon_Bathymetry Backscatter:Acoustic	Marine Geosciences Data System	doi:10.1594/IEDA/323853	https://doi.org/10.1594/IEDA/323853	Hydrodynamic model	Computation of the water levels and currents	SHYFEM_venice.zip	PANGAEA	doi:10.1594/PANGAEA.867918	https://doi.org/10.1594/PANGAEA.867918
Lagune2013_Backscatter05_Week9.tif	Multibeam data processing	Lagune2013_Backscatter05_Week9.tif	VenetianLagoon_Bathymetry Backscatter:Acoustic	Marine Geosciences Data System	doi:10.1594/IEDA/323853	https://doi.org/10.1594/IEDA/323853	Hydrodynamic model	Computation of the water levels and currents	SHYFEM_venice.zip	PANGAEA	doi:10.1594/PANGAEA.867918	https://doi.org/10.1594/PANGAEA.867918
Lagune2013_Backscatter05_Week10.tif	Multibeam data processing	Lagune2013_Backscatter05_Week10.tif	VenetianLagoon_Bathymetry Backscatter:Acoustic	Marine Geosciences Data System	doi:10.1594/IEDA/323853	https://doi.org/10.1594/IEDA/323853	Hydrodynamic model	Computation of the water levels and currents	SHYFEM_venice.zip	PANGAEA	doi:10.1594/PANGAEA.867918	https://doi.org/10.1594/PANGAEA.867918
Lagune2013_Backscatter05_Week16.tif	Multibeam data processing	Lagune2013_Backscatter05_Week16.tif	VenetianLagoon_Bathymetry Backscatter:Acoustic	Marine Geosciences Data System	doi:10.1594/IEDA/323853	https://doi.org/10.1594/IEDA/323853	Hydrodynamic model	Computation of the water levels and currents	SHYFEM_venice.zip	PANGAEA	doi:10.1594/PANGAEA.867918	https://doi.org/10.1594/PANGAEA.867918
SHYFEM_venice_flood.nc		SHYFEM_venice_flood.nc					Hydrodynamic model	Computation of the water levels and currents	SHYFEM_venice.zip	PANGAEA	doi:10.1594/PANGAEA.867918	https://doi.org/10.1594/PANGAEA.867918
SHYFEM_venice_ebb.nc		SHYFEM_venice_ebb.nc					Hydrodynamic model	Computation of the water levels and currents	SHYFEM_venice.zip	PANGAEA	doi:10.1594/PANGAEA.867918	https://doi.org/10.1594/PANGAEA.867918
SHYFEM_venice_residual.nc		SHYFEM_venice_residual.nc					Hydrodynamic model	Computation of the water levels and currents	SHYFEM_venice.zip	PANGAEA	doi:10.1594/PANGAEA.867918	https://doi.org/10.1594/PANGAEA.867918
